# Supplementary material for: Protection from malaria infection using liver-targeted siRNA
Source: Mol Ther Methods Clin Dev. 2025 Jun 18;33(3):101516. doi: 10.1016/j.omtm.2025.101516 (PMC12269589; doi:10.1016/j.omtm.2025.101516)
Supplement: Table S1. List of the mRNA sequences targeted by the CD81 siRNAs in the in vitro screen — The table also shows fraction of transcript remaining in Hep3B cells and mouse primary hepatocytes at various siRNA concentrations, as measured by qPCR (data plotted in Figure 1). [file mmc2.xlsx]

## Sheet: suppementary table
siRNA	Hep3b				Primary Mouse Hepatocytes				mRNA target sequence
	10nM Avg	10nM STDEV	0.1nM Avg	0.1nM STDEV	10nM Avg	10nM STDEV	0.1nM Avg	0.1nM STDEV
1	1.5	0.6	13	1.9	1.6	0.2	15.1	3.4	UCUUCGUCUUCAAUUUCGUCUUC
2	1.4	0.2	13.8	2.7	1.3	0.2	17.2	3.8	UACCUGCUCUUCGUCUUCAAUUU
3	2.5	0.6	21.7	3.5	1.8	0.2	25.4	9.1	CCUGCUCUUCGUCUUCAAUUUCG
4	2.2	0.3	28.4	10	3.2	0.8	51	10.8	CAAGGAUGUGAAGCAGUUCUAUG
5	2.3	0.7	29	1.7	2.7	0.2	42.4	9.8	UUCGUCUUCAAUUUCGUCUUCUG
6	2.2	0.5	32.6	1.1	2.3	0.4	40.8	10.9	CUCUUCGUCUUCAAUUUCGUCUU
7	5.1	0.7	32.7	5.2	3.9	0.6	65.6	11.2	AAGUGCAUCAAGUACCUGCUCUU
8	3.2	0.6	33.2	2.9	76.6	7.7	108.9	10.6	CCUCAGUGCUCAAGAACAAUUUG
9	3.6	0.7	33.4	6.9	3.5	0.3	65.5	11.3	ACCUGCUCUUCGUCUUCAAUUUC
10	4.4	1.1	38.4	3	2.7	0.4	63.2	14	AUCAAGUACCUGCUCUUCGUCUU
11	2.4	0.1	39.7	4.4	80.2	8.8	113.5	7.6	CCUUCAACUGUAAUCACAACAUC
12	6	0.3	40.3	7.4	18.2	0.6	109.1	13.5	AGUGCAUCAAGUACCUGCUCUUC
13	2.7	0.5	41.6	4.4	7.3	6.8	78.7	13.4	UGCUCUUCGUCUUCAAUUUCGUC
14	2.8	0.4	42.6	11	53.4	4.5	90.1	21.3	CCGCCUGUGUAUAUAACGUUUCC
15	3	0.4	46.5	2.3	73	4.1	102.7	21.7	UCAACUGUAAUCACAACAUCCUG
16	4	0.3	50.3	8.1	59.5	3.6	116.5	24.7	GUCAUUUAAUAAAGAAGGAACAU
17	5.5	0.5	51.7	5.8	30.8	6	77.6	6.2	UGGUGGAUGAUGACGCCAACAAC
18	3.4	0.3	51.8	1.9	80.3	3.3	112.2	17.5	UCAGUGCUCAAGAACAAUUUGUG
19	4.3	0.6	53.2	2	74	12.8	94.3	10.8	CAUCCUGACUCCGUCAUUUAAUA
20	7.5	1	53.4	5.5	46.8	1.9	109.6	14.7	ACACGUCGCCUUCAACUGUAAUC
21	3.7	0.5	54.3	2.1	2.8	0.6	62.4	15.6	CUUCGUCUUCAAUUUCGUCUUCU
22	3.7	0.7	56.3	6.4	6	1.3	100.4	9.9	AAGUACCUGCUCUUCGUCUUCAA
23	8.3	1.5	59.7	10.2	105.5	9.6	102.1	17.2	CAUUUAAUAAAGAAGGAACAUCA
24	4	0.7	59.8	9.9	3.8	0.5	62.2	5.9	CUGCUCUUCGUCUUCAAUUUCGU
25	3.7	0.4	65	4.4	96.6	5.9	114.4	9.8	CAGUGCUCAAGAACAAUUUGUGU
26	7.5	1.3	65.9	2.6	11	2.6	77.9	11.8	GGAUGUGAAGCAGUUCUAUGACC
27	5.5	0.5	69.5	3.8	84	9.6	108.6	6	CUGACUCCGUCAUUUAAUAAAGA
28	19.1	1.6	70.7	7.1	103.7	22.6	104.8	21.2	UCAUCGCUGUGGGCGCUGUCAUG
29	6.9	1.3	71.5	6	10.6	1.5	81.5	16.7	AUCCUGAGCAUGGUGCUGUGCUG
30	5.5	0.4	71.7	3.6	9.4	0.9	83.5	15.9	AUGUGAAGCAGUUCUAUGACCAG
31	12.6	1.2	75.4	6.5	15.7	3.5	86.1	7.6	GCAUGGUGCUGUGCUGUGGCAUC
32	8.4	1.6	77.1	4.9	90.1	5.2	110.6	7.3	UGUAAUCACAACAUCCUGACUCC
33	10.5	2	78.2	7.6	8.8	0.7	88	14.8	AUCGCCAAGGAUGUGAAGCAGUU
34	9.4	1	80.5	5	77.9	7.6	92.1	9.4	AACUGUAAUCACAACAUCCUGAC
35	6.3	0.8	80.9	7.2	84.3	2	114.5	19.7	UUCAACUGUAAUCACAACAUCCU
36	13.9	2.2	81.4	6.9	30.7	4.5	96	13.3	AAGGAUGUGAAGCAGUUCUAUGA
37	11.8	0.4	81.8	9.8	15.3	5.2	93.3	10.9	AUGAUCCUGAGCAUGGUGCUGUG
38	8.4	0.9	82.7	10.4	83.7	2.4	110.1	11.9	UCCGUCAUUUAAUAAAGAAGGAA
39	27.7	3	90.2	10.2	56.9	8.7	86.5	3.8	AACAACGCCAAGGCUGUGGUGAA
40	25.5	1.8	93.1	10.6	101.2	5.9	102.7	10.4	CCUUCUAUGUAGGCAUCUACAUC
41	22.5	3.3	94.7	8.2	38.5	2.4	103.8	17.6	GAUGUGAAGCAGUUCUAUGACCA
42	18.9	2.4	97.9	14.9	30.3	3.5	93.7	27.6	UGUGAAGCAGUUCUAUGACCAGG
43	11.4	1.7	98.3	7.7	17.5	1	88.9	11.8	GUCUUCAAUUUCGUCUUCUGGCU
44	56.9	6.8	98.6	6.7	91.1	15.3	93.9	14.9	CAGAUCGCCAAGGAUGUGAAGCA
